# Supplementary material for: Comparison of Fracture Strength of Milled and 3D-Printed Crown Materials According to Occlusal Thickness
Source: Materials (Basel). 2024 Sep 22;17(18):4645. doi: 10.3390/ma17184645 (PMC11433717; doi:10.3390/ma17184645)
Supplement: Supplementary file 1 [file materials-17-04645-s001.zip]

Archive with 1 entries (1 files):
- materials-3208392-supplementary.pdf
